# Supplementary material for: Mutation-Based Antibiotic Resistance Mechanism in Methicillin-Resistant Staphylococcus aureus Clinical Isolates
Source: Pharmaceuticals (Basel). 2021 May 1;14(5):420. doi: 10.3390/ph14050420 (PMC8147353; doi:10.3390/ph14050420)
Supplement: Supplementary file 1 [file pharmaceuticals-14-00420-s001.zip]

Archive with 1 entries (1 files):
- pharmaceuticals-1191809-supplementary.pdf
